# Supplementary material for: Human and Murine Hematopoietic Stem Cell Aging Is Associated with Functional Impairments and Intrinsic Megakaryocytic/Erythroid Bias
Source: PLoS One. 2016 Jul 1;11(7):e0158369. doi: 10.1371/journal.pone.0158369 (PMC4930192; doi:10.1371/journal.pone.0158369)
Supplement: S1 Table — DEGs between young and aged human HSCs with adjusted p-values < 0.1 that were used for analysis of enriched biological themes using DAVID. (XLSX) [file pone.0158369.s005.xlsx]

## Sheet: Blad1
Upregulated	Downregulated
HIST1H3A	AREG
FIGN	LRRFIP1
JUN	PDE4B
RNU4ATAC	GNG11
HIST1H2BG	RASGEF1B
FAM27A	CCDC144A
IER2	LDLR
UCHL1	FAM106C
RGS18	ARRDC4
EIF5	ARRDC3
CD9	RHOH
ZFP36	FLJ13197
MIR21	TAGAP
C10orf10	MYADM
RNU4-1	RNF125
RNU2-1	FLT3
HIST1H2BJ	AIM1
SAT1	RLIM
ID1	PIK3R1
HIST1H3H	FAM102B
ITGA2B	ROBO1
RNU12	OR2A1
HIST1H4I
HIST3H2BB
ZNF165
CLK1
GPR21
PTGS1
C6orf25
HOXB6
NFKBIA
DRAP1
HLA-DRB3
TMEM140
FHL3
CYB5R1
HLA-DRB1
GADD45B
STXBP5
PDZK1IP1
TSPYL1
CLDN7
SPTBN5
CALCOCO1
SLC16A9
NHSL2
CMAH
FAM27E3
PLSCR3
SNORD75
GP1BA
LTBP1
PRR16
TRIP6
RASGRP3
SPINT1
TTC12
VWF
USP21
MRPL43
CTSF
ANXA3
FAM133A
MT1B
RAB34
PCNXL2
CAPN12
