# Supplementary material for: Human and Murine Hematopoietic Stem Cell Aging Is Associated with Functional Impairments and Intrinsic Megakaryocytic/Erythroid Bias
Source: PLoS One. 2016 Jul 1;11(7):e0158369. doi: 10.1371/journal.pone.0158369 (PMC4930192; doi:10.1371/journal.pone.0158369)
Supplement: S2 Table — Enriched GO terms obtained from DAVID analysis of up- and dowregulated genes in aged human BM HSCs. (XLSX) [file pone.0158369.s006.xlsx]

## Sheet: Blad1
Upregulated
Category	Term	Count	%	PValue	Genes	List Total	Pop Hits	Pop Total	Fold Enrichment	Bonferroni	Benjamini	FDR
GOTERM_BP_FAT	Nucleosome assembly	6	9.09091	5.81235e-06	TSPYL1, HIST1H2BG, HIST1H3A, HIST1H2BJ, HIST3H2BB, HIST1H4I, HIST1H3H	43	84	13528	22.4718	0.00312797	0.00312797	0.00845806
GOTERM_BP_FAT	Chromatin assembly	6	9.09091	6.90918e-06	TSPYL1, HIST1H2BG, HIST1H3A, HIST1H2BJ, HIST3H2BB, HIST1H4I, HIST1H3H	43	87	13528	21.6969	0.00371714	0.0018603	0.0100541
GOTERM_BP_FAT	Protein-DNA complex assembly	6	9.09091	8.61677e-06	TSPYL1, HIST1H2BG, HIST1H3A, HIST1H2BJ, HIST3H2BB, HIST1H4I, HIST1H3H	43	91	13528	20.7432	0.00463369	0.00154695	0.0125388
GOTERM_BP_FAT	Nucleosome organization	6	9.09091	9.58586e-06	TSPYL1, HIST1H2BG, HIST1H3A, HIST1H2BJ, HIST3H2BB, HIST1H4I, HIST1H3H	43	93	13528	20.2971	0.00515348	0.00129087	0.0139489
GOTERM_BP_FAT	DNA packaging	6	9.09091	2.92569e-05	TSPYL1, HIST1H2BG, HIST1H3A, HIST1H2BJ, HIST3H2BB, HIST1H4I, HIST1H3H	43	117	13528	16.1336	0.015646	0.00314898	0.0425675
GOTERM_BP_FAT	Chromatin assembly or disassembly	6	9.09091	4.33917e-05	TSPYL1, HIST1H2BG, HIST1H3A, HIST1H2BJ, HIST3H2BB, HIST1H4I, HIST1H3H	43	127	13528	14.8632	0.0231172	0.00389052	0.0631269
GOTERM_BP_FAT	Chromatin organization	7	10.6061	0.00102452	TSPYL1, HIST1H2BG, HIST1H3A, HIST1H2BJ, USP21, HIST3H2BB, HIST1H4I, HIST1H3H	43	378	13528	5.82601	0.424489	0.0758937	1.48061
GOTERM_BP_FAT	Regulation of myeloid cell differentiation	4	6.06061	0.00131819	ZFP36, JUN, NFKBIA, HIST1H4I	43	70	13528	17.9774	0.508835	0.0850372	1.90125
GOTERM_BP_FAT	Cellular macromolecular complex assembly	6	9.09091	0.00289974	TSPYL1, HIST1H2BG, HIST1H3A, HIST1H2BJ, HIST3H2BB, HIST1H4I, HIST1H3H	43	318	13528	5.93594	0.790961	0.159631	4.13791
GOTERM_BP_FAT	Chromosome organization	7	10.6061	0.00360767	TSPYL1, HIST1H2BG, HIST1H3A, HIST1H2BJ, USP21, HIST3H2BB, HIST1H4I, HIST1H3H	43	485	13528	4.54069	0.857448	0.177005	5.12361
GOTERM_BP_FAT	Negative regulation of myeloid cell differentiation	3	4.54545	0.00387393	ZFP36, NFKBIA, HIST1H4I	43	30	13528	31.4605	0.876573	0.173199	5.4919
GOTERM_BP_FAT	Platelet activation	3	4.54545	0.00439987	CD9, VWF, GP1BA	43	32	13528	29.4942	0.907149	0.179682	6.21545
GOTERM_BP_FAT	Cellular macromolecular complex subunit organization	6	9.09091	0.00474825	TSPYL1, HIST1H2BG, HIST1H3A, HIST1H2BJ, HIST3H2BB, HIST1H4I, HIST1H3H	43	357	13528	5.28747	0.923112	0.179087	6.69189
GOTERM_BP_FAT	Macromolecular complex assembly	7	10.6061	0.0159959	TSPYL1, VWF, HIST1H2BG, HIST1H3A, HIST1H2BJ, HIST3H2BB, HIST1H4I, HIST1H3H	43	665	13528	3.31163	0.999832	0.462497	20.9161
GOTERM_BP_FAT	Macromolecular complex subunit organization	7	10.6061	0.0214014	TSPYL1, VWF, HIST1H2BG, HIST1H3A, HIST1H2BJ, HIST3H2BB, HIST1H4I, HIST1H3H	43	710	13528	3.10174	0.999991	0.540387	27.0082
GOTERM_BP_FAT	Response to bacterium	4	6.06061	0.0218343	JUN, HIST1H2BG, HIST1H2BJ, NFKBIA	43	193	13528	6.5203	0.999993	0.524644	27.4767
GOTERM_BP_FAT	Protein kinase cascade	5	7.57576	0.027222	ZFP36, RASGRP3, NFKBIA, TRIP6, GADD45B	43	370	13528	4.25141	1	0.583164	33.0777
GOTERM_BP_FAT	Cell-substrate adhesion	3	4.54545	0.0370729	VWF, TRIP6, ITGA2B	43	98	13528	9.63075	1	0.677363	42.2909
GOTERM_BP_FAT	Coagulation	3	4.54545	0.0398674	CD9, VWF, GP1BA	43	102	13528	9.25308	1	0.684671	44.6808
GOTERM_BP_FAT	Blood coagulation	3	4.54545	0.0398674	CD9, VWF, GP1BA	43	102	13528	9.25308	1	0.684671	44.6808
GOTERM_BP_FAT	Hemostasis	3	4.54545	0.0442046	CD9, VWF, GP1BA	43	108	13528	8.73902	1	0.704311	48.2081
GOTERM_BP_FAT	Regulation of NF-kappaB import into nucleus	2	3.0303	0.0544668	NFKBIA, TRIP6	43	18	13528	34.9561	1	0.762478	55.7373
GOTERM_BP_FAT	Cell adhesion	6	9.09091	0.0641811	CD9, CLDN7, VWF, GP1BA, TRIP6, ITGA2B	43	700	13528	2.69661	1	0.803121	61.9136
GOTERM_BP_FAT	Biological adhesion	6	9.09091	0.0644969	CD9, CLDN7, VWF, GP1BA, TRIP6, ITGA2B	43	701	13528	2.69276	1	0.790371	62.1001
GOTERM_BP_FAT	Regulation of body fluid levels	3	4.54545	0.0708627	CD9, VWF, GP1BA	43	141	13528	6.69372	1	0.808077	65.685
GOTERM_BP_FAT	Protein deubiquitination	2	3.0303	0.0777343	UCHL1, USP21	43	26	13528	24.2004	1	0.825299	69.1986
GOTERM_BP_FAT	Protein modification by small protein removal	2	3.0303	0.0863148	UCHL1, USP21	43	29	13528	21.6969	1	0.846084	73.1159
GOTERM_BP_FAT	Regulation of transcription factor import into nucleus	2	3.0303	0.0891575	NFKBIA, TRIP6	43	30	13528	20.9736	1	0.844987	74.3078
GOTERM_BP_FAT	Intracellular signaling cascade	8	12.1212	0.089899	ZFP36, RASGRP3, RAB34, NFKBIA, TRIP6, GADD45B, HIST1H4I, CALCOCO1	43	1256	13528	2.00385	1	0.836892	74.6105
GOTERM_BP_FAT	Antigen processing and presentation of peptide or polysaccharide antigen via MHC class II	2	3.0303	0.0976342	HLA-DRB1, HLA-DRB3	43	33	13528	19.0669	1	0.85184	77.5762
Downregulated
Category	Term	Count	%	PValue	Genes	List Total	Pop Hits	Pop Total	Fold Enrichment	Bonferroni	Benjamini	FDR
GOTERM_BP_FAT	Lymphocyte differentiation	3	1.78571	0.00301928	FLT3, PIK3R1, RHOH	12	103	13528	32.835	0.481168	0.481168	3.76785
GOTERM_BP_FAT	Leukocyte differentiation	3	1.78571	0.00483377	FLT3, PIK3R1, RHOH	12	131	13528	25.8168	0.650577	0.40888	5.96883
GOTERM_BP_FAT	Lymphocyte activation	3	1.78571	0.0108515	FLT3, PIK3R1, RHOH	12	199	13528	16.995	0.906298	0.545798	12.9407
GOTERM_BP_FAT	Transmembrane receptor protein tyrosine kinase signaling pathway	3	1.78571	0.0136053	FLT3, AREG, PIK3R1	12	224	13528	15.0982	0.948831	0.524388	15.9695
GOTERM_BP_FAT	Hemopoiesis	3	1.78571	0.0150253	FLT3, PIK3R1, RHOH	12	236	13528	14.3305	0.962568	0.48162	17.4931
GOTERM_BP_FAT	Leukocyte activation	3	1.78571	0.0157587	FLT3, PIK3R1, RHOH	12	242	13528	13.9752	0.968155	0.437001	18.27
GOTERM_BP_FAT	Hemopoietic or lymphoid organ development	3	1.78571	0.0180507	FLT3, PIK3R1, RHOH	12	260	13528	13.0077	0.980799	0.43146	20.6547
GOTERM_BP_FAT	Immune system development	3	1.78571	0.0202014	FLT3, PIK3R1, RHOH	12	276	13528	12.2536	0.988069	0.425108	22.8339
GOTERM_BP_FAT	Cell activation	3	1.78571	0.0217405	FLT3, PIK3R1, RHOH	12	287	13528	11.784	0.991517	0.411376	24.3594
GOTERM_BP_FAT	Enzyme linked receptor protein signaling pathway	3	1.78571	0.0301446	FLT3, AREG, PIK3R1	12	342	13528	9.88889	0.998696	0.485315	32.2106
GOTERM_BP_FAT	Response to hormone stimulus	3	1.78571	0.0343371	LDLR, GNG11, PIK3R1	12	367	13528	9.21526	0.999491	0.498063	35.8399
GOTERM_BP_FAT	Response to endogenous stimulus	3	1.78571	0.041128	LDLR, GNG11, PIK3R1	12	405	13528	8.35062	0.99989	0.53208	41.3407
GOTERM_BP_FAT	T cell differentiation	2	1.19048	0.0516203	FLT3, RHOH	12	65	13528	34.6872	0.99999	0.587161	48.9912
GOTERM_BP_FAT	Cell surface receptor linked signal transduction	5	2.97619	0.0524635	OR2A1, FLT3, GNG11, AREG, PIK3R1	12	1856	13528	3.037	0.999992	0.566253	49.5642
GOTERM_BP_FAT	Intracellular signaling cascade	4	2.38095	0.0748542	RASGEF1B, GNG11, PIK3R1, RHOH	12	1256	13528	3.59023	1	0.67553	62.7757
GOTERM_BP_FAT	T cell activation	2	1.19048	0.0978482	FLT3, RHOH	12	126	13528	17.8942	1	0.752554	72.9608
