# Supplementary material for: Human and Murine Hematopoietic Stem Cell Aging Is Associated with Functional Impairments and Intrinsic Megakaryocytic/Erythroid Bias
Source: PLoS One. 2016 Jul 1;11(7):e0158369. doi: 10.1371/journal.pone.0158369 (PMC4930192; doi:10.1371/journal.pone.0158369)
Supplement: S3 Table — Human gene sets of probes used for gene set enrichment analyses. (XLSX) [file pone.0158369.s007.xlsx]

## Sheet: Blad1
HSC_up	HSC_down		CLP_cluster1_unique	GMP_cluster2_unique	MEP_cluster9_unique
na	na		na	na	na
8092418	8132743		8058708	8115076	8057677
8089145	8131614		8090511	8021645	8036913
8164853	8121277		8092933	8024038	7972297
7975602	8155849		8054766	8140556	7901073
7919326	8119403		8093643	7940216	8093053
8080184	8155442		8096224	7945182	8015607
8092457	8095744		8178771	8024062	7945902
7966183	8113073		8046604	8024056	8047443
8006063	8143887		7914103	8083260	8160297
8053744	7965359		8134122	7953901	7904361
8095986	8096617		8047577	8061416	8135378
8084345	8119492		8009432	8021653	7898211
8099982	7957510		8171481	7914950	7928019
8144315	7982593		8073096	8082058	8020090
8173217	8113504		7970111	7925257	7938364
8174092	8123579		8014787	7979085	8007212
8168875	8132182		8078497	8024048	7983650
8159692	8159491		8026915	8026106	7928937
8053214	8156116		7923086	8122554	8036351
8153664	8016808		8133233	7973108	7944011
7908917	8005204		8052399	7954196	7910164
8174051	7981273		7915982	8123598	8091009
7933204	8027837		8060850	8157524	7922095
7930299	7945475		8077612	8083901	7925954
8013567	8074237		8089519	8066939	8150439
8030813	8074223		7936419	8056102	8016044
7901187	8103879		7958346	8016932	8147244
7900597	7947129		8020308	7978351	8029536
7910142	7971197		8101616	8080487	7982392
7960744	7954090		8113504	8082574	8143534
8075585	8095723		8110032	8027621	7903786
8079839	7903507		8129193	7935692	8167360
8179313	8005687		8123467	8111524	8151592
8140852	8005231		8140730	8150592	8141560
8160531	8173232		8014794	7973105	7946041
8037363	8145824		7976200	7977319	7921367
7963721	8094599		8111506	8030804	8122860
8036563	8076193		8172158	8065359	7924773
8149942	7938309		8057377	7919133	8034578
7951157	7931140		8095870	8123744	7902043
7953291	7970737		8079370	8019250	8012475
7898725	8162777		7904287	7947928	7989670
8077123	8003948		8027837	7909877	8036473
8012126	8134257		7949588	8007620	8062571
8058127	7904137		7944179	8030721	7938485
8149927	8125436		7940391	8104930	8072757
8124307	8138718		8161004	8015759	7901788
8072757	8103769		8029136	8006123	7936559
7984871	8080138		8145418	8034420	8021081
7941505	8093961		8132417	7913256	7994781
8098880	7952577		8166289	8143684	8052735
7949650	8070789		8095187	8153002	8102342
7923516	8158739		8081362	7959777	8156706
8026424	8025828		7903908	8063078	8161755
8128843	7971838		8113305	7927536	8155673
7943803	8020377		7986250	7915286	8152764
8165438	8005225		7936856	8115327	8062409
7941460	8149214		7993195	7969986	8166723
8022711	8105579		8098291	7979824	8170187
7956539	8049532		8144267	8174469	7915919
7965335	7926900		8099368	8064451	8083240
7916229	7978801		8078397	8026806	8163509
8127544	8154285		7989128	8042391	7977615
8108370	7995776		8137010	7959205	8151447
8004497	8031047		8013947	8127778	8010841
7977058	8045030		8054338	8033605	8012896
8152522	8139460		8073949	7994737	8021376
8145532	7946334		8014037	7991335	8008802
7916045	8039533		8081171	8076403	8116316
8168678	8136985		7932326	8164165	8174496
8110417	7950471		8171708	8148476	7984079
8155521	7946006		8173437	8119102	8090469
8161499	7946119		8108447	7973110	8122600
8170906	8033744		8018754	8156761	7944560
8088895	8120215		8095574	7922029	8025612
8143863	8171848		7979223	7956856	8072610
7906443	7902104		8076077	8097903	8129706
7915147	8002322		8160559	8019912	7993756
8056323	7897378		8149380	8018343	7912040
8138834	7940431		8138602	7943240	8113602
8094251	8105778		7956046	7995362	7902072
8178298	8099476		7938118	8060225	8100870
8024485	8105067		8120883	7942400	8103922
8167360	8101304		8154128	8020183	8051605
8164833	7907079		8124022	8041561	8126878
8158939	8043324		8081503	8086028	8117034
7902518	8094743		7965094	8102482	8054377
8013923	8173613		8115543	8145365	7974697
7945321	8020806		7957665	8099721	8111552
8117034	7959025		7923778	8153390	8082940
8004024	8088919		8101957	8165438	8043363
7975167	8149283		8041592	8032863	7935968
8157727	8057797		8149793	7928534	8124088
8128316	8129677		8159992	7965606	8030007
7955578	7982096		7925342	7935251	8065165
8014903	7951030		8139840	8082816	7971296
7903777	7920217		7955736	8099073	7971731
8072926	8057887		7952601	8163807	8164833
8090555	8123080		8015685	8081431	8007228
8118111	7934074		7923917	7969640	8143825
8124391	8130539		7940153	7962212	8092418
8117535	8023415		7940147	7974249	8015590
8117543	8166065		8169995	7989619	8147132
8117583	8061406		8026787	8029065	7963774
8117382	8176644		7909946	8080184	7996837
8117395	7969986		7928800	7939839	8158939
8124423	8062603		7943075	7990555	8141625
8124484	8129924		8152703	8066117	8050367
8117330	8013262		8103206	7905881	8009075
8117589	7931553		7950248	7912198	7973629
8117334	8143279		7965541	7989023	8058221
8117537	8000924		8099817	7956593	8044375
7919637			7992867	7957023	7932407
7924888			7976512	8071289	7930454
7910369			7903092	8136045	7997680
8178811			8100292	7900683	8133876
8178802			7917516	8144931	7960730
8177788			8170891	8092596	8174351
8016444			8000799	7897745	8056837
8016463			7987248	8141688	8050160
8007263			7987279	8158250	7920642
8118314			8168531	8055476	7968734
8133721			8166919	8139100	8066985
8042283			8178790	7958130	7962112
8061564			8013319	7909188	7986132
8040103			8127094	8003210	8083457
8026163			8140170	8116020	7988467
8178435			7946275	8112807	7948630
8045171			8102988	7962904	8157650
8016044			8124691	8109344	8095723
7916609			8096385	8037853	8066214
8026047			7909510	8174201	7922268
7911854			8097628	8054395	8041853
7979328			8108900	8099037	8171848
8053949			8139592	7951535	7991772
8040211			7945040	8157264	8085774
8163002			7913655	7906107	7926385
7955637			7902553	7990211	7932530
7963567			7964787	8168500	7979574
8175539			7958620	7950142	8023466
7902074			8123181	8065855	8074286
7974461			7981740	8018352	8163086
8094789			7981724	8148304	7911218
7947450			8001102	7936011	8000003
7969438			8100827	8119609	7959657
7909418			8043438	7901951	8016590
8066247			7981730	8121704	8163505
7994235			8154934	7980908	7898623
8155490			8097553	8075798	8059376
7902043			7931914	8107909	8044462
8041383			8114023	8047854	8055645
8023323			8104901	8013753	7907680
8166382			7971692	7906978	7931930
7976795			7954969	8032682	7913450
7991234			8050719	7951910	8095216
8177955			7933877	8138805	8026490
8003991			8078227	7913169	7922162
8083737			7970844	7948997	7913001
8008885			7972055	8156688	7970989
7969574			8127370	8025296	8035120
7944262			8138686	7946228	8054020
8101322			8097867	8092134	7946033
7926410			7958216	7970999	8145702
7926451			8090518	8130003	8154692
7935819			8154254	7908779	8072328
7995820			8025382	8048205	8152867
7995783			7899753	7906377	7980537
8040419			8099524	7959597	8066786
7989277			8064168	7980296	7984704
7935058			7902810	7989335	8054439
8173600			7907090	8173729	7994541
8018209			8004938	8069252	8054004
7978644			7964736	8068902	8135458
8081386			8144701	8060599	8167185
8168359			7981728	7995379	8083447
8090737			7929114	8037045	8005134
7980005			7911170	8062981	8026139
8059249			8054513	7980146	7935180
7964089			8116128	8063942	8121489
7925089			7945663	7965480	8099132
8141273			8164062	8114572	7989132
8138888			7981742	8170882	8127145
7996341			7902565	8109149	8011415
7915910			7948332	8037322	8045697
8036010			7968976	7899462	8006900
8172471			7954436	8080084	8002802
7946781			8103986	7960642	8072189
8012197			7986394	8031238	7920912
8021470			8006170	8033899	8127158
7973067			7912622	8068422	7956026
7923659			8049544	8006984	8007921
8096032			8124950	8116734	8145611
8030437			7906622	8035737	8145894
8018694			8146934	8058520	7906688
8107563			8002969	8054437	8123062
8107750			8167673	8034202	7969995
8166705			8021418	7901549	8067955
8037283			8054997	7945101	8122756
8163328			8051707	8085300	8159379
8157650			7909011	8013696	7948656
8049083			8113039	8066697	7906443
8045182			8042356	8013191	8096004
8013753			8155214	8154574	8134219
8009666			7923173	8026780	8158059
7923812			8172266	7910229	8168472
8041422			8020419	8162729	7933619
8060353			8143988	8165258	8164235
8055697			8135277	8167305	7913357
7986186			8083494	8001030	7942091
8029580			8075126	7939818	7914530
8125687			8095566	8104234	8138789
7908376			8101322	8040908	7995237
8004241			7940237	8093976	8098500
8055688			8170443	8025895	7909332
8165492			8047127	8165309	8091715
7899502			8144322	8015545	8118249
8073603			8094719	8084951	8008064
8019709			7968577	7970287	8101284
7967030			8079462	7985310	8107005
8044961			8094278	8105436	8024518
7984259			8133314	7980535	8152815
7897801			7959016	7920492	7920744
7952453			8019857	8062174	8063478
8166469			8098423	7921487	7938519
8059345			8162455	8173430	7992181
8093039			8022531	7939150	7943293
8075462			8131919	8094228	7961900
8073585			8114814	7905147	7997767
8057394			7949080	8038086	7964631
8051622			7936064	8163839	8032525
8038885			7982889	8028162	7909371
8038877			7917433	8085431	8170027
7933750			8014057	7967456	7924526
7977965			7935288	7996211	8158513
8061227			8138613	8144894	8019778
8080896			8168524	8014369	8119926
7935639			8091511	8164587	8005814
8078898			8151512	7923483	7935188
8066697			8098263	8024111	8079753
7951485			7968274	7946267	8156228
7940717			8082100	8038261	7955719
8057677			8150714	8003824	8022646
8014755			8102532	8031933	7986186
7971386			8147344	8046488	8136832
8084708			8057959	8091458	7940565
7968232			8092035	7949836	7930194
7952335			8060897	8042310	7901765
7948900			8091600	7931863	8133114
8005547			8017675	7998449	8068671
7922416			8121076	8094778	7916669
7922412			7951596	8086505	8174893
7982829			8101701	8008736	8089072
8028311			8145136	7994415	7967331
7983051			7915733	8135268	8164217
8134992			8041763	8102050	8109407
8053890			8037794	8068919	7975506
8160968			8136795	8013588	7989094
8122600			7973936	7914834	8000117
8125512			7928959	8163328	8083360
8052925			8094596	8158771	7932420
8172520			7947548	8027139	8019280
7917649			8083094	8051298	8079796
8043393			8013112	7932867	7921625
8059770			7987405	7964400	8083246
7991630			8137542	7994655	8052882
8015900			8066009	8076563	8029950
8136388			8159876	8144557	8036151
8151756			8148621	7973530	8146500
8176255			7953765	8003922	8065569
8163629			7996608	8083272	7988033
7922648			7969179	8018849	8059387
8092564			8152041	7949482	8034544
7977018			8016994	8174134	7924817
7999025			8088770	7942626	7907104
7957221			8121622	8036004	7999981
8134981			8098060	8070194	8091103
8129097			7903393	7901460	7916443
8129089			8140971	8004247	7898337
7943919			8164131	8115918	8002370
7901662			8056376	8155849	7906954
8094778			7926189	7981824	7939546
8164653			7899615	8020220	7911229
7928189			8003667	8029744	7911231
8158568			8091910	8074388	7947450
7906671			8086706	7948455	8005247
8119898			8128394	8120411	7953021
8060539			8100318	7919645	8171435
7960464			8169792	8174779	8167356
8159790			8044295	8174026	8116867
8044649			7963970	8063761	7961489
8148198			8083876	8072687	7919984
8000791			8114491	7964145	8043251
7943984			7988426	7939524	8093665
8028652			8051762	7898161	8062016
8075276			7963280	7967127	8032899
8117630			8017651	8166797	8075106
8038919			8056359	8019392	8044700
8085774			8098581	8072577	7985147
7998967			7957551	7948192	8047062
8039680			8059650	8136849	8165911
8118915			8030671	8152606	8155393
8134018			8097282	7948420	7934255
8063174			8150722	8013500	8012309
			8053484	8174654	8120251
			8113358	7955777	8035600
			8090898	8071036	7996860
			8134777	8002421	7955078
			8095343	7993713	7974316
			8126018	7913156	8046213
			8164013	8108478	8010804
			8063636	8021635	8074980
			8126710	7921793	8011131
			7950810	8025766	8144239
			7925130	8136591	7942123
			8014650	7949496	8113220
			8008016	8068478	8129804
			7958262	8054344	8097813
			8052845	7956009	8130628
			8099834	8093462	8153790
			8099841	8026548	8079153
			8166059	7905444	8040211
			8087852	8173551	7900857
			8090630	8061668	7925028
			8122038	8110106	7906085
			7924636	7900030	7978692
			7983734	8030133	7955055
			8126839	7980381	7955797
			8081537	8041048	8064976
			7932390	7907773	7950838
			7969153	8027100	8037408
			8117321	8045009	7963212
			8078857	8131860	8160722
			8068522	8143471	8007904
			8057056	7915091	8095705
			8087485	7936096	8072113
			8119529	8033002	8084064
			7960544	8060418	8129963
			8159850	8084634	8008819
			8129637	8160756	8114845
			7989387	7926661	8031387
			7981732	7991234	7978997
			8091922	8078138	8144758
			8162696	7992255	7898894
			8169836	8014361	8075217
			7899829	8079637	7989849
			8074780	7907466	7972890
			8000791	7905349	8010237
			8043725	7953914	8102321
			8089467	8035304	7960850
			7946635	7941976	8040522
			7916185	8034454	8118409
			8155234	7959322	8040516
			7926916	8169035	7931405
			7964937	7969533	7925918
			8004081	7920903	7986049
			8106602	7986110	8078600
			8174119	8076673	8091941
			8139832	7991138	7959535
			8031857	8072883	8051670
			8029399	7938687	8029530
			7911038	8069532	7899719
			8027368	8169580	8017212
			7934553	7925876	8082585
			8021442	8105908	8095585
			8093320	7979473	8041508
			8134631	7991374	7949679
			8074931	8159609	8159373
			8035793	8045860	8152821
			8028254	8041422	7951497
			8103025	8056763	7984364
			8173201	7948798	8104693
				7918749	8106978
				7904226	7974781
				7950128	7917707
				8089128	8022612
				8033135	7976578
				8026533	7965800
				8047069	8033801
				8051215	8106193
				8018428	8025968
				7949971	7998604
				8060086	8067358
				8129937	8063156
				8142945	7933139
				7940857	7956670
				7955063	7975607
				7916422	8049574
				8097335	8065758
				8101086	8018449
				7900119	8151056
				8077663	7934870
				8110803	8103106
				8126658	8004024
				8143132	7942544
				8143643	8030557
				8021963	8111101
				8178598	8088092
				7946221	7945786
				7987892	8000192
				7932069	8163795
				7920531	8066417
				8063893	8016909
				7988414	7983828
				7936673	8143270
				8142468	8015635
				7958019	8174507
				8082523	8034608
				7975779	7932243
				7991777	8030498
				8043197	8132097
				7918188	7982187
				8153449	7972946
				7945730	7945620
				8167165	7899534
				8005638	7910694
				7948744	8148070
				8061542	8072216
				8139411	8004545
				8029688	8008885
				7950067	7972021
				8104570	8052149
				7924450	8154635
				8028991	7906223
				7995681	8169928
				8033392	8018774
				7941927	7903162
				8078450	7912102
				8013641	8047780
				8119712	8027604
				8076465	8161353
				7950899	8001981
				8076547	8135422
				7945962	8071268
				7999120	8014882
				8030881	8084035
				7975344	8127756
				7958197	8116874
				8102362	8172345
				7994237	7966427
				7963646	7927179
				7952557	8100464
				8040163	8009951
				8172333	7908816
				8158406	7976292
				7984922	7906602
				8035449	8100231
				8157203	7936637
				7931479	8158242
				8073605	8013399
				7944978	8110437
				8050060	8031536
				7906235	7946048
				8055287	8090840
				8129095	8048980
				8034920	8001178
				8045499	8090803
				8094056	7925672
				8087337	7923731
				7964466	8036613
				7939723	8088664
				8087885	7935521
				8060758	7978760
				8154951	8059111
				7907702	8109938
				8149673	8073752
				8008627	8177478
				8120698	8143341
				8015908	8131098
				8039139	8008716
				8024708	7925773
				8023882	8019350
				8105741	8068952
				8134740	7900609
				7939590	8037679
				7911422	8094625
				8162502	8116710
				8123621	8019478
				8077441	8147469
				8064471	8153652
				7937208	7925182
				8038792	7929061
				8032094	8082400
				7925048	7940762
				8004241	8013776
				7964021	7969835
				8062880	8002082
				8011141	7940959
				8156838	8145691
				8113800	7992191
				8012116	7912496
				8157246	8159667
				8041015	8061483
				8012953	8108861
				8115158	8058837
				8065136	8165711
				7944530	7929550
				7985757	8016324
				7968417	8070867
				7966315	8055702
				8132980	8093166
