# Supplementary material for: Human and Murine Hematopoietic Stem Cell Aging Is Associated with Functional Impairments and Intrinsic Megakaryocytic/Erythroid Bias
Source: PLoS One. 2016 Jul 1;11(7):e0158369. doi: 10.1371/journal.pone.0158369 (PMC4930192; doi:10.1371/journal.pone.0158369)
Supplement: S4 Table — NES, GSEA, and B-Y FDR values obtained during BubbleMap analyses of human gene sets. (XLSX) [file pone.0158369.s008.xlsx]

## Sheet: Blad1
Summary BubbleMap – Human
Human 3 progenitors
	CLP	MEP	GMP
NES	1.23	-1.61	-1.20
GSEA FDR	0.175	0.011	0.191
B-Y FDR	1.0	0.048	1.0
Human HSC_up
	GMP vs. MEP	CLP vs. GMP	CLP vs. MEP
NES	-1.38	-1.64	-1.63
GSEA FDR	0.038	0.0	0.0
B-Y FDR	0.165	0.015	0.016
Human HSC_down
	GMP vs. MEP	CLP vs. GMP	CLP vs. MEP
NES	1.69	1.34	1.71
GSEA FDR	0.002	0.042	0.0
B-Y FDR	0.007	0.210	0.004
