# Supplementary material for: Human and Murine Hematopoietic Stem Cell Aging Is Associated with Functional Impairments and Intrinsic Megakaryocytic/Erythroid Bias
Source: PLoS One. 2016 Jul 1;11(7):e0158369. doi: 10.1371/journal.pone.0158369 (PMC4930192; doi:10.1371/journal.pone.0158369)
Supplement: S6 Table — NES, GSEA, and B-Y FDR values obtained during BubbleMap analyses of mouse gene sets. (XLSX) [file pone.0158369.s010.xlsx]

## Sheet: Blad1
Summary BubbleMap – Mouse
Mouse 3 progenitors
	CLP	preMegE	pGM
NES	1.19	-1.43	-0.81
GSEA FDR	0.146	0.042	0.785
B-Y FDR	0.733	0.038	1.0
Mouse 4 progenitors
	CLP	MkP	preCFU-E	pGM
NES	1.44	-1.48	-1.37	1.32
GSEA FDR	0.019	0.022	0.046	0.035
B-Y FDR	0.045	0.016	0.070	0.193
Mouse HSC_up
	CLP vs. pGM	CLP vs. MkP	CLP vs. preCFU-E	pGM vs. MkP	pGM vs. preCFU-E	preCFU-E vs. MkP
NES	-1.71	-1.82	-1.40	-1.77	0.91	-1.73
GSEA FDR	0.0	0.0	0.005	0.0	0.722	0.0
B-Y FDR	0.0	0.0	0.025	0.0	1.0	0.0
Mouse HSC_down
	CLP vs. pGM	CLP vs. MkP	CLP vs. preCFU-E	pGM vs. MkP	pGM vs. preCFU-E	preCFU-E vs. MkP
NES	-1.77	1.42	1.53	2.10	1.61	-1.34
GSEA FDR	0.0	0.010	0.0	0.0	0.0	0.018
B-Y FDR	0.0	0.035	0.003	0.0	0.001	0.102
