# Supplementary material for: Human and Murine Hematopoietic Stem Cell Aging Is Associated with Functional Impairments and Intrinsic Megakaryocytic/Erythroid Bias
Source: PLoS One. 2016 Jul 1;11(7):e0158369. doi: 10.1371/journal.pone.0158369 (PMC4930192; doi:10.1371/journal.pone.0158369)
Supplement: S7 Table — Conserved genes between humans and mice among the top 500 most significant DEGs between young and aged HSCs for each species used for GO analysis. Significance was scored based on adjusted p values. (XLSX) [file pone.0158369.s011.xlsx]

## Sheet: Blad1
Conserved up	Conserved down
CLU	HPGD
MT1B	BANK1
HOXB6	KCTD14
MYOF	HIF1A
ITGB3	ITGA4
VWF	PAQR8
RND3	NEFH
ID2	DYNLL1
HOXB3	FLT3
DSC2	BPTF
GIPC2	AFF3
CPEB2	CD163
RAB34
PLEK
PIM2
KRT8
S100A6
MYO1E
ZFAND5
SPINT1
ABI3BP
CD9
PDZK1IP1
SLC35F2
