# Supplementary material for: Human and Murine Hematopoietic Stem Cell Aging Is Associated with Functional Impairments and Intrinsic Megakaryocytic/Erythroid Bias
Source: PLoS One. 2016 Jul 1;11(7):e0158369. doi: 10.1371/journal.pone.0158369 (PMC4930192; doi:10.1371/journal.pone.0158369)
Supplement: S8 Table — Enriched GO terms obtained from DAVID analysis of conserved up- and downregulated genes in aged human and murine BM HSCs. (XLSX) [file pone.0158369.s012.xlsx]

## Sheet: Blad1
Conserved upregulated
Category	Term	Count	%	PValue	Genes	List Total	Pop Hits	Pop Total	Fold Enrichment	Bonferroni	Benjamini	FDR
GOTERM_BP_FAT	Blood coagulation	4	16.6667	0.000312769	CD9, VWF, PLEK, ITGB3	19	102	13528	27.9216	0.113465	0.113465	0.432953
GOTERM_BP_FAT	Coagulation	4	16.6667	0.000312769	CD9, VWF, PLEK, ITGB3	19	102	13528	27.9216	0.113465	0.113465	0.432953
GOTERM_BP_FAT	Hemostasis	4	16.6667	0.000370039	CD9, VWF, PLEK, ITGB3	19	108	13528	26.3704	0.132805	0.0687668	0.51204
GOTERM_BP_FAT	Regulation of body fluid levels	4	16.6667	0.000806429	CD9, VWF, PLEK, ITGB3	19	141	13528	20.1986	0.266993	0.0983541	1.11277
GOTERM_BP_FAT	Platelet activation	3	12.5	0.00081002	CD9, VWF, PLEK	19	32	13528	66.75	0.268007	0.0750319	1.1177
GOTERM_BP_FAT	Chordate embryonic development	5	20.8333	0.000820792	HOXB3, ZFAND5, MYO1E, HOXB6, SPINT1	19	331	13528	10.7553	0.271039	0.0612696	1.13248
GOTERM_BP_FAT	Embryonic development ending in birth or egg hatching	5	20.8333	0.000848965	HOXB3, ZFAND5, MYO1E, HOXB6, SPINT1	19	334	13528	10.6587	0.278909	0.05304	1.17114
GOTERM_BP_FAT	Cell adhesion	6	25	0.00178271	CD9, VWF, RND3, PLEK, DSC2, ITGB3	19	700	13528	6.10286	0.496896	0.0934751	2.44454
GOTERM_BP_FAT	Biological adhesion	6	25	0.00179404	CD9, VWF, RND3, PLEK, DSC2, ITGB3	19	701	13528	6.09415	0.499089	0.0827873	2.4599
GOTERM_BP_FAT	Wound healing	4	16.6667	0.00193365	CD9, VWF, PLEK, ITGB3	19	191	13528	14.911	0.525349	0.0794622	2.64894
GOTERM_BP_FAT	Hemopoiesis	4	16.6667	0.00352416	HOXB3, ID2, PLEK, MYO1E	19	236	13528	12.0678	0.743134	0.127088	4.77885
GOTERM_BP_FAT	Response to wounding	5	20.8333	0.00459871	CD9, VWF, PLEK, CLU, ITGB3	19	530	13528	6.71698	0.830446	0.148985	6.19325
GOTERM_BP_FAT	Hemopoietic or lymphoid organ development	4	16.6667	0.00462463	HOXB3, ID2, PLEK, MYO1E	19	260	13528	10.9538	0.832138	0.138188	6.22713
GOTERM_BP_FAT	Immune system development	4	16.6667	0.00546252	HOXB3, ID2, PLEK, MYO1E	19	276	13528	10.3188	0.878621	0.149744	7.3161
GOTERM_BP_FAT	Skeletal system morphogenesis	3	12.5	0.00953236	HOXB3, ZFAND5, HOXB6	19	112	13528	19.0714	0.974967	0.231563	12.4406
GOTERM_BP_FAT	Embryonic organ development	3	12.5	0.0215158	HOXB3, HOXB6, SPINT1	19	172	13528	12.4186	0.999769	0.4278	26.0434
GOTERM_BP_FAT	In utero embryonic development	3	12.5	0.0224608	ZFAND5, MYO1E, SPINT1	19	176	13528	12.1364	0.999841	0.421099	27.0279
GOTERM_BP_FAT	Platelet-derived growth factor receptor signaling pathway	2	8.33333	0.0249969	ZFAND5, MYO1E	19	19	13528	74.9474	0.999941	0.436338	29.6104
GOTERM_BP_FAT	Actin filament-based process	3	12.5	0.040091	RND3, PLEK, MYO1E	19	241	13528	8.86307	1	0.583207	43.3079
GOTERM_BP_FAT	Apoptotic mitochondrial changes	2	8.33333	0.040479	CLU, PIM2	19	31	13528	45.9355	1	0.567121	43.6249
GOTERM_BP_FAT	Cell junction assembly	2	8.33333	0.0532032	CD9, ITGB3	19	41	13528	34.7317	1	0.650905	53.1542
GOTERM_BP_FAT	Cell activation	3	12.5	0.0548913	CD9, VWF, PLEK	19	287	13528	7.44251	1	0.644779	54.2995
GOTERM_BP_FAT	Erythrocyte homeostasis	2	8.33333	0.0632676	ID2, HOXB6	19	49	13528	29.0612	1	0.681381	59.6081
GOTERM_BP_FAT	Skeletal system development	3	12.5	0.0661713	HOXB3, ZFAND5, HOXB6	19	319	13528	6.69592	1	0.682094	61.3105
GOTERM_BP_FAT	Cell junction organization	2	8.33333	0.0732309	CD9, ITGB3	19	57	13528	24.9825	1	0.704765	65.1759
GOTERM_BP_FAT	Embryonic skeletal system morphogenesis	2	8.33333	0.0732309	HOXB3, HOXB6	19	57	13528	24.9825	1	0.704765	65.1759
GOTERM_BP_FAT	Placenta development	2	8.33333	0.0769413	VWF, SPINT1	19	60	13528	23.7333	1	0.708572	67.0607
GOTERM_BP_FAT	Regulation of cell proliferation	4	16.6667	0.0834118	CD9, S100A6, ID2, CLU	19	787	13528	3.61881	1	0.724648	70.1228
GOTERM_BP_FAT	Cell projection organization	3	12.5	0.0848125	S100A6, PLEK, CLU	19	368	13528	5.80435	1	0.717406	70.7499
GOTERM_BP_FAT	Endocrine system development	2	8.33333	0.0879884	HOXB3, CLU	19	69	13528	20.6377	1	0.718158	72.1268
GOTERM_BP_FAT	Integrin-mediated signaling pathway	2	8.33333	0.0892081	PLEK, ITGB3	19	70	13528	20.3429	1	0.710763	72.6394
GOTERM_BP_FAT	Cellular component morphogenesis	3	12.5	0.096535	CD9, S100A6, CLU	19	397	13528	5.38035	1	0.728234	75.5392
GOTERM_BP_FAT	Embryonic skeletal system development	2	8.33333	0.0977031	HOXB3, HOXB6	19	77	13528	18.4935	1	0.721087	75.9743
Conserved downregulated
Category	Term	Count	%	PValue	Genes	List Total	Pop Hits	Pop Total	Fold Enrichment	Bonferroni	Benjamini	FDR
GOTERM_BP_FAT	Lymphocyte activation	3	25	0.0108515	FLT3, BANK1, ITGA4	12	199	13528	16.995	0.938773	0.938773	13.2613
GOTERM_BP_FAT	Leukocyte activation	3	25	0.0157587	FLT3, BANK1, ITGA4	12	242	13528	13.9752	0.98286	0.869081	18.7078
GOTERM_BP_FAT	Cell activation	3	25	0.0217405	FLT3, BANK1, ITGA4	12	287	13528	11.784	0.9964	0.846744	24.9195
GOTERM_BP_FAT	Tissue remodeling	2	16.6667	0.0446205	HIF1A, ITGA4	12	56	13528	40.2619	0.999992	0.946141	44.8551
GOTERM_BP_FAT	Female gamete generation	2	16.6667	0.0516203	DYNLL1, PAQR8	12	65	13528	34.6872	0.999999	0.933704	49.8972
GOTERM_BP_FAT	B cell activation	2	16.6667	0.0601124	BANK1, ITGA4	12	76	13528	29.6667	1	0.929003	55.442
GOTERM_BP_FAT	Positive regulation of gene-specific transcription	2	16.6667	0.0685353	HIF1A, BPTF	12	87	13528	25.9157	1	0.925463	60.3769
GOTERM_BP_FAT	Lymphocyte differentiation	2	16.6667	0.0806643	FLT3, ITGA4	12	103	13528	21.89	1	0.932209	66.6017
